# Supplementary material for: The Status of Posidonia oceanica at Tremiti Islands Marine Protected Area (Adriatic Sea)
Source: Biology (Basel). 2022 Jun 16;11(6):923. doi: 10.3390/biology11060923 (PMC9220029; doi:10.3390/biology11060923)
Supplement: Supplementary file 1 [file biology-11-00923-s001.zip]

Archive with 1 entries (1 files):
- biology-1650839-supplementary.pdf
